# Supplementary material for: A new dataset on milling time and public perception of Cell Broadcast tsunami alerts tested along the French Mediterranean coast on 19 January 2024
Source: Data Brief. 2024 Nov 2;57:111073. doi: 10.1016/j.dib.2024.111073 (PMC11599998; doi:10.1016/j.dib.2024.111073)
Supplement: Supplementary file 2 [file mmc2.zip]

Archive with 1 entries (1 files):
- mmc2.md
