# Supplementary material for: A new dataset on milling time and public perception of Cell Broadcast tsunami alerts tested along the French Mediterranean coast on 19 January 2024
Source: Data Brief. 2024 Nov 2;57:111073. doi: 10.1016/j.dib.2024.111073 (PMC11599998; doi:10.1016/j.dib.2024.111073)
Supplement: Supplementary file 2 [file mmc2.zip › mmc2.md]

```python
import pandas as pd
```

```python
df = pd.read_csv('Tsunami_Test_Fr.csv', delimiter=';',low_memory=False)
df.head()
```

```python
##all the variables and values in french (except regions) with their english equivalents 
translations = {
    'N°Obs': 'N°Obs',
    'RGPD': 'GDPR',
    'date_notif': 'notif_date',
    'ou-etiez-vous': 'where_were_you',
    "A l'interieur d'un bâtiment": 'Inside a building',
    "A l'exterieur d'un bâtiment": 'Outside a building',
    'Dans un véhicule personnel': 'In a personal vehicle',
    'Autre': 'Other',
    'Transports en commun': 'Public transport',
    'Sur un bateau': 'On a boat',
    'curiosite': 'curiosity',
    'incomprehension': 'misunderstanding',
    'indifference': 'indifference',
    'stress': 'stress',
    'surprise': 'surprise',
    'peur': 'fear',
    'efface': 'erase',
    'appel': 'call',
    'reseaux': 'networks',
    'prefecture': 'prefecture',
    'mairie': 'town hall',
    'secours': 'help',
    'su_reagir': 'knew_how_to_react',
    'regarder_autour': 'look_around',
    'hesiter_agir': 'hesitate_to_act',
    'pas_compris': 'did_not_understand',
    'son_agreable': 'pleasant_sound',
    'son_audible': 'audible_sound',
    'son_intrusif': 'intrusive_sound',
    'son_stressant': 'stressful_sound',
    'son_surprenant': 'surprising_sound',
    'emetteur_connu': 'known_transmitter',
    'emetteur_credible': 'credible_transmitter',
    'emeteur_facile': 'easy_transmitter',
    'danger_comprehensible': 'understandable_danger',
    'danger_precis': 'precise_danger',
    'danger_technique': 'technical_danger',
    'danger_complet': 'complete_danger',
    'localisation_connue': 'known_location',
    'localisation_decrite': 'described_location',
    'localisation_facile': 'easy_location',
    'consigne_comprehensible': 'understandable_instruction',
    'consigne_precise': 'precise_instruction',
    'consigne_longue': 'long_instruction',
    'consigne_utile': 'useful instruction',
    'MEP_lisible': 'legible_Layout',
    'MEP_structuree': 'structured_Layout',
    'MEP_dense': 'dense_Layout',
    'besoin_relire1': 'need_to_reread1',
    'age': 'age',
    'nature_danger': 'nature_of_danger',
    'Accident industriel': 'industrial accident',
    'Fuite toxique': 'toxic leak',
    'Collision entre véhicules': 'vehicle collision',
    'Inondation': 'flood',
    'Risque feu de forêt': 'forest fire risk',
    'Explosion': 'explosion',
    'Attentat': 'attack',
    'Je ne sais plus': 'I don\'t remember',
    'Risque nucléaire': 'nuclear risk',
    'Risque de tsunami': 'tsunami risk',
    'Risque rupture de barrage': 'dam break risk',
    'Risque séisme': 'earthquake risk',
    'Risque cyclonique': 'cyclone risk',
    'Departement_Attendu': 'expected department',
    'Scenario': 'scenario',
    'Industriel': 'industrial',
    'Sécurité Publique': 'public safety',
    'Inondation': 'flood',
    'Nucléaire': 'nuclear',
    'Tsunami': 'tsunami',
    'Barrage': 'dam',
    'Feu de forêt': 'forest fire',
    'Information': 'information',
    'Oui': 'Yes',
    'Non': 'No',
    'Question non posee': 'Question not asked',
    'tranche_age':'age_category',
    'Date_Exercice': 'Trial_Date', 
    'temps_evacuation': 'Evacuation_time',
    'CSP': 'Socio-professional Category',
    'Artisans, commerçants, chefs entreprise': 'Craftsmen, merchants, business leaders',
    'Cadres, professions intellectuelles sup.': 'Executives, higher intellectual professions',
    'Autres sans activité professionnelle': 'Others without professional activity',
    'Employés': 'Employees',
    'Retraités': 'Retirees',
    'Professions intermédiaires': 'Intermediate professions',
    'Ouvriers': 'Workers',
    'Agriculteurs exploitants': 'Farmers',
    '6 à 10 minutes':'6 to 10 minutes',
    '2 à 5 minutes':'2 to 5 minutes',
    'Je n’aurais pas évacué donc je ne réponds pas à cette question':'I would not have evacuated so I will not answer this question',
    '11 à 20 minutes':'11 to 20 minutes',
    'Moins de 1 minute':'less than 1 minutes',
    '21 à 30 minutes':'21 to 30 minutes',
    'Plus de 31 minutes':'more than 31 minutes',
    'Je ne sais pas': 'I do not know',
    'Moins de 15 ans' : 'less than 15',
    '75 ans ou plus':'75 or more'
    
}
```

```python
##French regions and their english translation

french_to_english_regions = {
'13-Bouches-du-Rhône': '13-Bouches-du-Rhone',
'06-Alpes-Maritimes': '06-Alpes-Maritimes',
'83-Var': '83-Var',
'69-Rhône': '69-Rhone',
'76-Seine-Maritime': '76-Seine-Maritime',
'2A-Corse-du-Sud': '2A-Corse-du-Sud',
'78-Yvelines': '78-Yvelines',
'12-Aveyron': '12-Aveyron',
'66-Pyrénées-Orientales': '66-Pyrenees-Orientales',
'Guadeloupe': 'Guadeloupe',
'11-Aude': '11-Aude',
'34-Hérault': '34-Herault',
'Martinique': 'Martinique',
'2B-Haute-Corse': '2B-Haute-Corse',
'07-Ardèche': '07-Ardeche',
'Zone Défense Sud-Est': 'Defense Zone Southeast',
'84-Vaucluse': '84-Vaucluse',
'49-Maine-et-Loire': '49-Maine-et-Loire',
'14-Calvados': '14-Calvados',
'67-Bas-Rhin': '67-Bas-Rhin',
'10-Aube': '10-Aube',
'85-Vendée': '85-Vendee',
'63-Puy-de-Dôme': '63-Puy-de-Dome',
'64-Pyrénées-Atlantiques': '64-Pyrenees-Atlantiques',
'33-Gironde': '33-Gironde',
'21-Côte-d Or': '21-Cote-d Or',
'81-Tarn': '81-Tarn',
'30-Gard': '30-Gard',
'74-Haute-Savoie': '74-Haute-Savoie',
'29-Finistère': '29-Finistere',
'91-Essonne': '91-Essonne',
'08-Ardennes': '08-Ardennes',
'95-Val-d Oise': '95-Val-d Oise',
'80-Somme': '80-Somme',
'18-Cher': '18-Cher',
'41-Loir-et-Cher': '41-Loir-et-Cher',
'Réunion': 'Reunion',
'01-Ain': '01-Ain',
'40-Landes': '40-Landes'
}
```

```python
##Translating the dataset by replacing all values and variables by their english equivalents using the two dictionaries established before
df_english = df.replace(translations)
df_english = df_english.replace(french_to_english_regions)
df_english = df_english.rename(columns=translations)
df_english.to_csv('Tsunami_Test_En.csv', index=False)
```
